# Supplementary material for: Constructing and validating a transferable epidemic risk index in data scarce environments using open data: A case study for dengue in the Philippines
Source: PLoS Negl Trop Dis. 2022 Feb 4;16(2):e0009262. doi: 10.1371/journal.pntd.0009262 (PMC8849499; doi:10.1371/journal.pntd.0009262)
Supplement: S1 Table — The speeds applied to our friction raster to calculate the accumulated travel times to dengue reporting facilities. (XLSX) [file pntd.0009262.s001.xlsx]

## Sheet: Sheet 1
class
