# Supplementary material for: Constructing and validating a transferable epidemic risk index in data scarce environments using open data: A case study for dengue in the Philippines
Source: PLoS Negl Trop Dis. 2022 Feb 4;16(2):e0009262. doi: 10.1371/journal.pntd.0009262 (PMC8849499; doi:10.1371/journal.pntd.0009262)
Supplement: S2 Table — (CSV) [file pntd.0009262.s002.csv]

Region	Uncorrected number of cases	Correction hospital beds	Probability of reporting	Corrected cases per 100.000 population
﻿Region I	10861	0.54	0.88	526
﻿Region II	7440	0.52	0.77	646
﻿Region III	25152	0.4	0.86	773
﻿Region IV-A	24035	0.26	0.87	797
﻿Region V	2661	0.51	0.71	121
﻿Region VI	13867	0.48	0.76	553
﻿Region VII	16029	0.3	0.82	952
﻿Region VIII	5182	0.6	0.64	253
﻿Region IX	6175	0.52	0.69	480
﻿Region X	12168	0.38	0.8	928
﻿Region XI	6816	0.36	0.75	475
﻿Region XII	10258	0.15	0.76	2322
﻿National Capital Region	20775	0.34	0.94	600
﻿Cordillera Administrative Region	6424	0.68	0.75	788
﻿Autonomous Region in Muslim Mindanao	2143	0.13	0.66	687
﻿Region XIII	6361	0.58	0.69	493
﻿Region IV-B	3886	0.57	0.61	356
